# Supplementary material for: Dietary, socioeconomic, and maize handling practices associated with aflatoxin and fumonisin exposure among women tortilla makers in 5 departments in Guatemala
Source: PLOS Glob Public Health. 2024 Feb 7;4(2):e0001623. doi: 10.1371/journal.pgph.0001623 (PMC10849247; doi:10.1371/journal.pgph.0001623)
Supplement: S1 Table — (CSV) [file pgph.0001623.s004.csv]

Summplimental Material
Dietary, socioeconomic, and maize handling practices associated with aflatoxin and fumonisin exposure among women tortilla makers in 5 departments in Guatemala
Ariel V. Garsow, Olga R. Torres, Jorge A. Matute, Danielle M. Voss, Gonzalo Miyagusuku-Cruzado, M. Monica Giusti, Barbara B. Kowalcyk
S1 Table Data dictionary for data for article including variable names, description, and units.
Variable	Descripción (Spanish)	Description (English)	Diccionario/Unidades (Spanish)	Dictionary/Units (English)
P101	Nombre de departamento	Department name	Nombre	Name
P103	Nombre de municipio	Municipality name	Nombre	Name
P109	Grados de temperatura	Temperature	Grados centígrados	Degrees centigrade
C10HUMEDAD	Porcentaje de humedad	Percent humidity	Por ciento	Percent
P111H	Horas en que se tomo la informacion	Time you took the information (hour)	Hora	Hour
P111M	Minutos de las horas en que se tomo la informacion	Time you took the information (minutes)	Minutos	Minutes
P116	Numero de personas que trabajn en la tortilleria	Number of people that work in the tortilleria	Numero	Number
P117	Persona que da informacion de la tortilleria	Person that gave information about the tortilleria	1 = Dueña; 2 = Familiar; = Empleada	1 = Ownder; 2 = Family Member; 3 = Worker
P121	Idioma en el que se realizó la entrevista	Language that the interview was conducted in	1 = Español; 2 = Kaqchikel; 3 = Tzutujil; 4 = Kiche; 5 = Otro	1 = Spanish; 2 = Kaqchikel; 3 = Tzutujil; 4 = Kiche; 5 = Other
P122	Fecha en que se realizó la entrevista	Date the interview was conducted	mes/fecha/año	mm/dd/yyyy
P201A	Material que predomina en el piso de la tortilleria	Material that predominates on the floor of the tortilleria	Tierra; madera rustica; ladrillo de barro; torta de cemento; ladrillo de cemento; ceramico; parqué de calidad; otro.	Ground/dirt; rustic wood; brick of the neghborhood; cement slab; cement bricks; ceramic; parquet (wood); other
floor	Material que predomina en el piso de la tortilleria	Material that predominates on the floor of the tortilleria	1 = Tierra, madera rustica o ladrillo de barrio; 2= Torta de cemento, ladrillo de cemento o cermaico	1=Ground/dirt, Rustic wood, or Brick of neighborhood; 2=Cement slab, Cement bricks or Ceramic
P202A	Material que predomina en las paredes de la tortilleria	Material that predominates on the walls of the maize storage container of the tortilleria	Caña de maíz / tañil / bambú; Bahareque / Adobe; Madera rústica; Madera cepillada, Ladrillo o block; Concreto; Otro	Corn stalk/tañil/bamboo; Soil/clay; Rustic wood; Wood boards; Bricks or blocks; Concrete; Other
wall	Material que predomina en las paredes de la tortilleria	Material that predominates on the walls of the maize storage container of the tortilleria	1=Caña de maíz / tañil / bambú, Bahareque / Adobe; 2= Madera rústica, Madera cepillada, Ladrillo o block, Concreto, Otro	1=Corn stalk/tañil/bamboo, Soil/clay or Rustic wood; 2=Wood boards, Bricks or block or other
P203A	Material que predomina en el techo de la tortilleria	Material that predominates on the roof of the tortilleria	Paja; palma u hoja de caña; Teja de barro; Lámina de zinc; Asbesto o duralita; Terraza	Straw; palm leaf; Clay roof tile; Zinc sheet; Ssbestos or duralita; Flat cement roof / terace
roof	Material que predomina en el techo de la tortilleria	Material that predominates on the roof of the tortilleria	1= Teja de barro, Lámina de zinc; 2= Asbesto o duralita, Terraza o otro	1=Clay tile, Zinc sheet; 2=Asbestos or duralita, Terraza or Other
P203A1	Codigo del material que predomina en el techo de la tortilleria	Code of the material that predominates on the roof of the tortilleria	1 = Paja/ Palma/hoja; 2 = Teja de Barrio; 3 = Lamina de Zinc; 4=Asbesto de Duralita; 5=Terraza; 6=Otro; 99= No se pudo observar	1 = Straw, palm leaf; 2 = Clay tile; 3 = Zinc sheet; 4 = Asbestos or duralita; 5 = flat cement roof / terace; 6 = Other; 99 = Could not observe
P302	¿De qué color es el maíz que usa usted/Usan ustedes para hacer las tortillas?	What color is the corn you use/Do you use to make tortillas?	1 = Blanco; 2 = Amarillo; 3 = Negro; 4 = Corinto ; 5 = Otro	1=White; 2=Yellow; 3=Black; 4=Corinth; 5=Other
P303	Casi siempre, ¿El maíz qué usa usted/usan ustedes para hacer las tortillas es …	Almost always, what corn do you/use to make tortillas is…	1 = Cosechado; 2 = Comprado; 3 = Otro	1= Harvested? Or homegrown; 2=Purchased?; 3=Other
maize	¿Qué usa usted/usan ustedes para preparar la masa de las tortillas que hacen en esta tortillería?	What do you/do you all use to prepare the dough of the tortillas you make in this tortilla shop?	1. Solo maíz; 2. Solo maseca; 3. Maíz y maseca ; 4. Maíz y otro	1 = Maize; 2 = Maseca; 3 = Maize and maseca; 4 =Other
P3A04	¿El maíz es cosechado dentro del municipio?	Is corn harvested within the municipality?	0 = No; 1 = Si; 2 = No sabe	0 = No; 1 = Yes; 2 = Do not know
P3A05	Distancia aproximada desde comunidad de cosecha a la tortillería	Approximate distance from harvest community to tortilleria	km	km
P3B11	La mayoría de las veces, el maíz que se compra para hacer las tortillas…	Most of the time, the corn that is bought to make the tortillas	1 = Lo compran a diario; 2 = Lo compran para un mayor tiempo y lo guardan?; 3 = Usa maíz cosechado	1. Do you buy it daily?; 2. Do you buy it for a longer time and keep it?; 3. Use harvested corn
P3B12	Por cuanto tiempo guarda o almacena usted/usan ustedes el maíz antes de usarlos para hacer las tortillas?	How long do you keep or store the corn before using it to make the tortillas?	1 = Menos de una semana; 2 = Una semana; 3 = Más de una semana	1 = Less than a week; 2 = One week; 3 = More than a week
P3B13	¿Cómo guarda o almacena usted/almacenan ustedes el maíz que usan para hacer estas tortillas?	How do you store or store the corn you use to make these tortillas?	1 = En mazorca; 2 = En grano	1 = On the cob; 2 = In grains
P3B15	¿Podría ver donde guardan el maíz que usa usted/usan ustedes para hacer las tortillas?	Could I see where you keep the corn that you use/use to make the tortillas?	1 = Si; 2 = El lugar está muy retirado/cerrado con llave; 99 = No accedieron a la observación	1 = Yes; 2 = The place is locked; 99 = They declined observation
knowmaiz	¿Sabe usted de que parte de Guatemala viene el maíz que se compra para hacer la masa con que se hacen las tortillas?	Do you know from which part of Guatemala comes the corn that is bought to make the masa with which tortillas are made?	0 = No; 1 = Si	0=No; 1=Yes
low_quality	¿Qué hace usted/ustedes cuando se da cuenta que el maíz para preparar las tortillas tiene: gorgojos hongos, o está comido por pájaros o ratones?	What do you do when you realize that the corn to prepare the tortillas has: fungal weevils, or is eaten by birds or mice?	1 = Se descarta/Se tira; 2 = Se le da a los animales (cerdos, aves de corral); 3 = Nada, siempre se usa o lo mezcla con maíz que no tiene daño	1=Discarded/thrown away; 2=Animal feed; 3=Always used up or mix with other corn with defects
shop	Aquí, ¿Dónde compra usted/compran ustedes principalmente el maíz que usa/usan para hacer las tortillas?	Here in ______________ Where do you buy/buy mainly the corn you use/use to make the tortillas?	1. Camión del productor; 2. Camión de intermediario; 3. Lancha del productor; 4. Lancha de intermediario	1=Producer's truck or Intermediary truck; 2=Warehouse/market seller/terminal; 3=Private shop/deposit (outside of market) or other; 4=Shop/grocery store
ubicacion	¿De dónde viene el maíz que se compra para hacer las tortillas?	Where does the corn that is bought to make the tortillas come from?	1. Costa sur; 2. Norte; 3. Oriente; 4. Occidente; 5. Peten; 6. Meseta Central; 7. México; 8. Otro lugar	1=South Coast; 2=North; 3=East; 4=West; 5=Peten; 6=Central Plateau; 7=Mexico; 8=Other
transport	¿Cómo transportan el maíz que se compra para hacer las tortillas, desde el lugar donde se cosecha?	How do you transport the corn that is bought to make the tortillas, from the place where it is harvested?	1. Por tierra; 2. Por agua (mar, lago, río); 3. No sabe/No responde	1=By land; 2=By water; 3=Do not know/non-response
storage	¿Dónde guarda o almacena usted/Ustedes el maíz que usan para hacer las tortilla?	Where do you keep or store the corn you use to make tortillas?	1. Troja; 2. Costal; 3. Tonel / barril; 4. Silo; 5. Otro	1=Troja; 2=Sack; 3=Barrel; 4=Silo; 5=Other
P3B161	¿Cuáles son las condiciones que presenta el lugar donde se almacena este maíz? Esta ventilado?	What are the conditions of the place where this corn is stored? Is it ventilated?	0 = No; 1 = Si	0 = No; 1 = Yes
P3B162	¿Cuáles son las condiciones que presenta el lugar donde se almacena este maíz? Está iluminado:	What are the conditions of the place where this corn is stored? It is illuminated	0 = No; 1 = Si	0 = No; 1 = Yes
P3B163	¿Cuáles son las condiciones que presenta el lugar donde se almacena este maíz? Está húmedo?	What are the conditions of the place where this corn is stored? Is it wet?	0 = No; 1 = Si	0 = No; 1 = Yes
P3B164	¿Cuáles son las condiciones que presenta el lugar donde se almacena este maíz? Se encuentra limpio?	What are the conditions of the place where this corn is stored? Is it clean?	0 = No; 1 = Si	0 = No; 1 = Yes
P3B165	¿Cuáles son las condiciones que presenta el lugar donde se almacena este maíz? Se usa solamente para guardar el maíz?	What are the conditions of the place where this corn is stored? Is it used only to store corn?	0 = No; 1 = Si	0 = No; 1 = Yes
P3B166	¿Cuáles son las condiciones que presenta el lugar donde se almacena este maíz? Completamente cerrado	What are the conditions of the place where this corn is stored? Completely closed	0 = No; 1 = Si	0 = No; 1 = Yes
P3B167	¿Cuáles son las condiciones que presenta el lugar donde se almacena este maíz? Hay tarimas	What are the conditions of the place where this corn is stored? Are there pallets?	0 = No; 1 = Si	0 = No; 1 = Yes
quality	¿Cómo es la presentación del maíz que se usa para hacer las tortillas?	How is the presentation of the corn used to make the tortillas?	1. Entero; 2. Quebrado, Picado, y Entero o Entero y Podrido; 99. No sabe	1=Whole; 2=Broken, Chopped, and Whole or Whole and Rotten; 99=Unknown
contamination	¿Tiene contaminantes o materiales extraños, el maíz que se usa para hacer las tortillas?	Does the corn used to make tortillas have contaminants or foreign materials?	1. No tiene, está limpio; 2. Raíces, hojas, basura; 3. Piedras, palos; 4. Gorgojos; 5. Tierra, polvo, basura; 6. Otro	1=Clean; 2=Roots, leaves, garbage; 3=Stones, sticks; 4=Weevils; 5=Earth, dust, garbage; 6=Other
odor	¿Tiene algún olor fuerte o perceptible, el maíz que se usa para hacer las tortillas?	Does the corn used to make tortillas have any strong or noticeable odors?	0=No tiene; 1= Si, a fertilizante/herbicida/fungicida, rancio, o otro	0=No odor; 1=Yes, fertilizer, stale, rotten or other odor
P3B20	¿Hace cuánto fue la última vez que usted compró /compraron maíz para hacer las tortillas que vende en este lugar	How long ago was the last time you bought /bought corn to make the tortillas you sell in this place?	1 = Dias; 2 = Semanas ; 3 = No sabe/ No responde	1 = Days; 2 = Weeks; 3 = Do not know
P3B201	¿Hace cuánto fue la última vez que usted compró /compraron maíz para hacer las tortillas que vende en este lugar	How long ago was the last time you bought /bought corn to make the tortillas you sell in this place?	Numero de dias	Number of days
P3B204	¿Sabe de dónde viene el maíz que compró está última vez?	Do you know where the corn you bought last time came from?	0 = No; 1 = Si	0 = No; 1 = Yes
P3B205	¿Guardó maíz del que compró esta última vez?	Did you keep corn from what you bought last time?	2 = No; 1 = Si	2 = No; 1 = Yes
maizequant	Cantidad de maiz que se encuentra guardado del que compro la ultima vez	Quantiy of maize is stored from what you bought last time?	kg	kg
purchcontam	¿Cómo estaba el maíz que compró usted esta última vez para hacer las tortillas?	How was the corn that you bought this last time to make the tortillas?	0= Limpio; 1= Con raices, Con piedras, o tierra o podrido	0=Clean; 1=With roots, With stones/dirt or With weevils
purchsmell	¿Cómo estaba el maíz que compró usted esta última vez para hacer las tortillas? (olor)	How was the corn that you bought this last time to make the tortillas? (smell)	0=Sin olor; 1= Si, Con olor a fertilizantes/herbicidas, rancio o podrido	0=No odor; 1=Yes, fertilizer, stale, rotten or other odor
P3B23	¿Quién se encarga de hacer el nixtamal para la masa con que hacen las tortillas?	Who is in charge of making the nixtamal para the dough with which they make the tortillas?	1 = La dueña de la tortillería; 2 = Otra persona ; 3 = Siempre compran la masa ya preparada	1= The owner of the tortilleria; 2=Another person; 3=They always buy the ready-made dough
P3B241	¿Cuáles son los pasos que hace usted/que hacen ustedes para hacer la masa con que se preparan las tortillas, desde que se consigue el maíz? Se remoja en agua cal, durante la noche?	What are the steps you do/what do you do to make the dough with which the tortillas are prepared, since the corn is obtained? Do you soak in lime water, overnight?	0 = No; 1 = Si	0 = No; 1 = Yes
P3B242	¿Cuáles son los pasos que hace usted/que hacen ustedes para hacer la masa con que se preparan las tortillas, desde que se consigue el maíz? Se hierve con cal (Nixtamalizado)?	What are the steps you do/what do you do to make the dough with which the tortillas are prepared, since the corn is obtained? Is it boiled with lime (Nixtamalized)?	0 = No; 1 = Si	0 = No; 1 = Yes
P3B243	¿Cuáles son los pasos que hace usted/que hacen ustedes para hacer la masa con que se preparan las tortillas, desde que se consigue el maíz? Se hierve sin cal?	What are the steps you do/what do you do to make the dough with which the tortillas are prepared, since the corn is obtained? Boiled without lime?	0 = No; 1 = Si	0 = No; 1 = Yes
P3B244	¿Cuáles son los pasos que hace usted/que hacen ustedes para hacer la masa con que se preparan las tortillas, desde que se consigue el maíz? Se desagua?	What are the steps you do/what do you do to make the dough with which the tortillas are prepared, since the corn is obtained? Drained?	0 = No; 1 = Si	0 = No; 1 = Yes
P3B245	¿Cuáles son los pasos que hace usted/que hacen ustedes para hacer la masa con que se preparan las tortillas, desde que se consigue el maíz? Se lava varias veces con diferente agua?	What are the steps you do/what do you do to make the dough with which the tortillas are prepared, since the corn is obtained? Is it washed several times with different water?	0 = No; 1 = Si	0 = No; 1 = Yes
P3B24	¿Cuáles son los pasos que hace usted/que hacen ustedes para hacer la masa con que se preparan las tortillas, desde que se consigue el maíz? Numero de veces que se lava el maiz	What are the steps you do/what do you do to make the dough with which the tortillas are prepared, since the corn is obtained? Number of times it is washed	Numero	Number
P3B246	¿Cuáles son los pasos que hace usted/que hacen ustedes para hacer la masa con que se preparan las tortillas, desde que se consigue el maíz? Se muele? (en casa o en el molino de motor)	What are the steps you do/what do you do to make the dough with which the tortillas are prepared, since the corn is obtained? Is ground? (at home or in the motor mill)	0 = No; 1 = Si	0 = No; 1 = Yes
P3B247	¿Cuáles son los pasos que hace usted/que hacen ustedes para hacer la masa con que se preparan las tortillas, desde que se consigue el maíz? Se muele? No sabe	¿Cuáles son los pasos que hace usted/que hacen ustedes para hacer la masa con que se preparan las tortillas, desde que se consigue el maíz? Se muele? Do not know	0 = No; 1 = Si	0 = No; 1 = Yes
horaboil	Tiempo de hervido para hacer las masa de las tortillas	Time of boiling to make masa for tortillas	horas	hours
maize_tortillas_quant	Cantidad de maíz, para hacer las masa de las tortillas	Amount of corn to make masa for tortillas	kg	kg
cal	Cantidad de cal, para hacer las masa de las tortillas	Amount of calcium to make masa for tortillas	kg	kg
aguanixt	Cantidad de agua para el nixtamal, para hacer las masa de las tortillas	Amount of water for nixtamal to make masa for tortillas	L	L
aguawash	Cantidad de agua para el lavado, para hacer las masa de las tortillas	Amount of water for washing to make masa for tortillas	L	L
P3B256	¿Qué cantidad de maíz, agua y cal usa usted /usan ustedes para hacer las masa de las tortillas? No sabe como	What are the amounts of corn, calcium, and water used to make tortillas? Do not know	0 = No; 1 = Si	0 = No; 1 = Si
P3B25A01	¿Cuántas torteadas hacen al día?	How many torteadas do you do a day?	Cantidad	Amount
P3B25B	¿Cuántas tortillas se hacen en C/torteada?	How many tortillas are made in number/torteada?	Cantidad	Amount
P3B25C	¿Cuántas tortillas se hacen al día?	How many tortillas are made per day?	Cantidad	Amount
stove	¿Qué clase de combustible usa usted/Usan ustedes para preparar la mase y hacer las tortillas?	What kind of fuel do you/Do you use to prepare the mase and make the tortillas?	1=Leña o carbon; 2=Gas propano	1=Firewood or Coal; 2=Propane gas
P3B271	¿De dónde consiguen el agua que usan para hacer la masa de las tortillas? Chorro propio	Where do they get the water they use to make tortilla dough? Own jet	0 = No; 1 = Si	0 = No; 1 = Yes
P3B272	¿De dónde consiguen el agua que usan para hacer la masa de las tortillas? Chorro público /de pariente o vecino	Where do they get the water they use to make tortilla dough? Public jet / relative or neighbor	0 = No; 1 = Si	0 = No; 1 = Yes
P3B273	¿De dónde consiguen el agua que usan para hacer la masa de las tortillas? Pozo propio	Where do they get the water they use to make tortilla dough? Own well	0 = No; 1 = Si	0 = No; 1 = Yes
P3B274	¿De dónde consiguen el agua que usan para hacer la masa de las tortillas? Pozo público/de pariente o vecino	Where do they get the water they use to make tortilla dough? Public/relative or neighbor well	0 = No; 1 = Si	0 = No; 1 = Yes
P3B275	¿De dónde consiguen el agua que usan para hacer la masa de las tortillas? Río, lago, manantial	Where do they get the water they use to make tortilla dough? River, lake, spring	0 = No; 1 = Si	0 = No; 1 = Yes
P3B276	¿De dónde consiguen el agua que usan para hacer la masa de las tortillas? Otro	Where do they get the water they use to make tortilla dough? Other	0 = No; 1 = Si	0 = No; 1 = Yes
P3B27O	Otra respuesta	Other response	Otra respuesta	Other response
usedwater	¿Qué hace usted/hacen ustedes con el agua que usan para el nixtamal y el lavado?	What do you/do with the water you use for nixtamal and washing?	1=La usan de nuevo para remojar, nixtamalizar o desaguar; 2=La usan para preparar otros alimentos; 3=La dan a los animales (cerdos, aves de corral); 4=La tiran o descartan; 5=Otro	1=Use it again to soak, nixtamalize or drain; 2=Use it to prepare other foods; 3=Give it to animals (pigs, poultry); 4=Throw it away or discard it; 5=Other; 6=Do not know
usedmasa	Después de preparar las tortillas, ¿Qué hace usted/ hacen ustedes con la masa que le/s sobra?	After preparing the tortillas, what do you do with the dough that is left over?	1=La guardan para hacer tortillas del siguiente tiempo/día; 2=La descartan tiran o dan a los animales; 3= La descartan tiran o dan a los animales; NA=Use up all masa	1=Keep it to make tortillas the next day or use it for other tortilla batches; 2=Discard it or give to animals; 3=Make atol de masa/fresco de masa beverage or other; NA=Use up all masa
P113	Edad de mujer entrevistada	Age of woman interviewed	Años	Years
maritalstat	Estado civil de la entrevistada	Marial status of the person being interviewed	1=Casada; 2=Unida; 3=Soltera; 4=Viuda	1=Married; 2=Living together; 3=Single; 4=Widow or Seperated
P2021	Sabe leer ? (de la entrevistada)	Knows how to read? (person being interviewed)	1 = Si; 0 = No	1 = Si; 0 = No
P2022	Sabe escribir? (de la entrevistada)	Knows how to write? (person being interviewed)	1 = Si; 0 = No	1 = Si; 0 = No
P202B	Codigo de grado cumplida en escuela (person being interviewed)	Code of academic grade completed in school (person being interviewed)	0 = Ninguno ; 1 = Primero; 2 = Segundo; 3 = Tercero; 4 = Cuarto; 5 = Quinto; 6 = Sexto	0 = None; 1 = First; 2 = Second; 3 = Third; 4 = Fourth; 5 = Fifth; 6 = Sixth
educamnew	Codigo de nivel de escuela (person being interviewed)	Code of edcuation level (person being interviewed)	0 = Menos de secundaria; 1= Secondaria y por encima; 0=No sabe	0=Less than high school; 1=High school and above; 999=Unknown
P203B	Municipio de procedencia	Municipality of origin	Nombre	Name
P203C	Departamento de procedencia	Department of origin	Nombre	Name
P2042	Hace cuanto tiempo salio de su comunidad?	How long has it been since you left your community?	Años	Year
g1	Tortillas	Tortillas	gramos de comida (semenal)	grams of food (per week)
g2	Tamales	Tamales	gramos de comida (semenal)	grams of food (per week)
g3	Tamalitos	Tamalitos	gramos de comida (semenal)	grams of food (per week)
g4	Chuchitos	Chuchitos	gramos de comida (semenal)	grams of food (per week)
g5	Nachos	Nachos	gramos de comida (semenal)	grams of food (per week)
g6	Tortrix	Tortrix	gramos de comida (semenal)	grams of food (per week)
g7	Pinol	Pinol	gramos de comida (semenal)	grams of food (per week)
g8	Tayuyos	Tayuyos	gramos de comida (semenal)	grams of food (per week)
g9	Agua de masa	Masa beverage	gramos de comida (semenal)	grams of food (per week)
g10	Café de maiz	Maize coffee	gramos de comida (semenal)	grams of food (per week)
g11	Atol de elote	Corn atole	gramos de comida (semenal)	grams of food (per week)
g12	Tostadas	Tostadas	gramos de comida (semenal)	grams of food (per week)
g13	Atol de maicena	Atol de maicena	gramos de comida (semenal)	grams of food (per week)
g14	Polenta	Polenta	gramos de comida (semenal)	grams of food (per week)
g15	Corn flakes	Corn flakes	gramos de comida (semenal)	grams of food (per week)
g16	Incaparina	Incaparina	gramos de comida (semenal)	grams of food (per week)
g17	Shepes	Shepes	gramos de comida (semenal)	grams of food (per week)
g18	Elote	Boiled sweet corn	gramos de comida (semenal)	grams of food (per week)
g19	Shepes	Shepes	gramos de comida (semenal)	grams of food (per week)
any_af_maize	Aflatoxina B1 encontrados en la muestra de maiz	Aflatoxin B1 detected in the maize sample	1 = Si; 0 = No	1 = Yes; 0 = No
any_fum_maize	Fumonisinas totales encontradosen la muestra de maiz	Total fumonisins detected in the maize sample	1 = Si; 0 = No	1 = Yes; 0 = No
any_af_tort	Aflatoxina B1 encontrado en la muestra de tortillas	Aflatoxin B1 detected in the tortilla sample	1 = Si; 0 = No	1 = Yes; 0 = No
any_fum_tort	Fumonisinas totales encontrado en la muestra de tortillas	Total fumonisins detected in the tortilla sample	1 = Si; 0 = No	1 = Yes; 0 = No
detection	Fumonisina B1 encontrado en la muestra de orina	Fumonisin B1 found in the urine sample	1 = Si; 0 = No	1 = Yes; 0 = No
