# Supplementary material for: Dietary, socioeconomic, and maize handling practices associated with aflatoxin and fumonisin exposure among women tortilla makers in 5 departments in Guatemala
Source: PLOS Glob Public Health. 2024 Feb 7;4(2):e0001623. doi: 10.1371/journal.pgph.0001623 (PMC10849247; doi:10.1371/journal.pgph.0001623)
Supplement: S2 Table — (CSV) [file pgph.0001623.s005.csv]

Summplimental Material
Dietary, socioeconomic, and maize handling practices associated with aflatoxin and fumonisin exposure among women tortilla makers in 5 departments in Guatemala
Ariel V. Garsow, Olga R. Torres, Jorge A. Matute, Danielle M. Voss, Gonzalo Miyagusuku-Cruzado, M. Monica Giusti, Barbara B. Kowalcyk
S2 Table Data for article.
ID	P101	P103	P109	C10HUMEDAD	P111H	P111M	P116	P117	P121	P122	P201A	P202A	P203A	P203A1	P302	P303	P3A04	P3A05	P3B11	P3B12	P3B13	P3B15	P3B161	P3B162	P3B163	P3B164	P3B165	P3B166	P3B167	P3B20	P3B201	P3B204	P3B205	P3B23	P3B241	P3B242	P3B243	P3B244	P3B245	P3B24	P3B246	P3B247	P3B25A	P3B256	P3B25A01	P3B25B	P3B25C	P3B271	P3B272
1	GUATEMALA	SAN JUAN SAC.	19	47	11	44	3	3	1	2/7/2022	TIERRA	OTRO	LAMINA DE ZINC	3	1	2	99	99	1	99	99	3	99	99	99	99	99	99	99	1	1	NA	2	2	0	1	0	1	1	3	1	0	1	0	2	250	500	1	0
2	GUATEMALA	SAN JUAN SAC.	21	43	13	31	1	1	1	2/7/2022	TORTA DE CEMENTO	BAHAREQUE/ADOBE	LAMINA DE ZINC	3	1	2	99	99	1	99	99	3	99	99	99	99	99	99	99	1	1	0	2	1	0	1	0	0	1	3	1	0	2	0	2	125	250	1	0
3	GUATEMALA	SAN RAYMUNDO	23	44	14	58	3	1	1	2/6/2022	TORTA DE CEMENTO	LADRILLO O BLOCK	LAMINA DE ZINC	3	1	2	99	99	1	99	99	3	99	99	99	99	99	99	99	1	1	0	2	1	0	1	0	1	1	4	1	0	2	0	2	250	500	1	0
4	GUATEMALA	CHUARRANCHO	18	72	9	30	1	1	1	2/7/2022	TORTA DE CEMENTO	LADRILLO O BLOCK	LAMINA DE ZINC	3	1	2	99	99	2	1	2	3	99	99	99	99	99	99	99	1	4	1	2	1	0	1	0	0	1	3	1	0	1	0	3	50	150	0	1
5	GUATEMALA	CHUARRANCHO	21	63	10	30	2	3	1	2/7/2022	TORTA DE CEMENTO	LADRILLO O BLOCK	LAMINA DE ZINC	3	1	2	99	99	1	99	99	3	99	99	99	99	99	99	99	3	NA	NA	NA	2	0	0	0	0	0	NA	0	1	99	1	2	200	800	1	0
6	GUATEMALA	SAN JOSE DEL GOLFO	26	47	14	40	1	1	1	2/6/2022	TORTA DE CEMENTO	BAHAREQUE/ADOBE	LAMINA DE ZINC	3	1	2	99	99	2	1	2	1	1	1	0	1	1	0	0	1	4	0	1	1	0	1	0	1	1	5	1	0	90	0	1	450	450	1	0
7	GUATEMALA	SAN JOSE DEL GOLFO	26	50	15	20	2	1	1	2/6/2022	LADRILLO DE CEMENTO	LADRILLO O BLOCK	TERRAZA	5	1	2	99	99	1	99	99	3	99	99	99	99	99	99	99	1	1	1	2	1	0	1	0	1	1	4	1	0	1	0	3	500	1500	1	0
8	GUATEMALA	SAN PEDRO AYAMPUC	22	60	11	24	2	1	1	2/6/2022	TORTA DE CEMENTO	LADRILLO O BLOCK	LAMINA DE ZINC	3	1	2	99	99	1	99	99	3	99	99	99	99	99	99	99	1	1	1	2	1	0	1	0	1	1	4	1	0	1	0	2	400	800	0	0
9	GUATEMALA	SAN PEDRO AYAMPUC	23	54	12	7	4	1	1	2/6/2022	TORTA DE CEMENTO	LADRILLO O BLOCK	TERRAZA	5	3	1	1	5	NA	3	2	1	1	1	0	1	1	0	0	3	NA	NA	NA	1	0	1	0	1	1	5	1	0	40	0	3	250	750	0	0
10	GUATEMALA	CHINAUTLA	17	83	8	51	2	1	1	2/6/2022	TORTA DE CEMENTO	LADRILLO O BLOCK	LAMINA DE ZINC	3	1	2	99	99	2	2	2	1	1	1	0	1	0	0	0	1	1	NA	1	2	0	1	0	1	1	NA	1	0	30	0	3	300	900	1	0
11	GUATEMALA	CHINAUTLA	19	76	9	40	2	1	1	2/6/2022	TORTA DE CEMENTO	LADRILLO O BLOCK	LAMINA DE ZINC	3	1	2	99	99	1	99	99	3	99	99	99	99	99	99	99	1	4	0	1	1	0	1	0	1	1	5	1	0	30	0	3	500	1500	1	0
12	GUATEMALA	SAN PEDRO SAC.	17	62	16	0	3	1	1	2/5/2022	TIERRA	OTRO	LAMINA DE ZINC	3	1	2	99	99	1	99	99	3	99	99	99	99	99	99	99	1	1	0	2	1	0	1	0	1	1	10	0	0	1	0	3	266	800	1	0
13	GUATEMALA	SAN PEDRO SAC.	77	13	18	0	3	1	1	2/5/2022	TORTA DE CEMENTO	LADRILLO O BLOCK	TERRAZA	5	1	2	99	99	2	2	2	1	1	1	0	1	0	0	0	1	1	0	1	1	0	1	0	1	1	3	1	0	2	0	3	235	750	1	0
14	GUATEMALA	MIXCO	16	65	15	25	1	1	1	2/5/2022	TORTA DE CEMENTO	LADRILLO O BLOCK	LAMINA DE ZINC	3	1	2	99	99	2	1	2	3	99	99	99	99	99	99	99	1	1	1	2	1	0	1	1	0	1	3	1	0	1	0	2	150	350	1	0
15	GUATEMALA	MIXCO	18	74	17	0	1	1	1	2/5/2022	CERAMICO	LADRILLO O BLOCK	TERRAZA	5	1	2	99	99	2	2	2	3	99	99	99	99	99	99	99	2	NA	1	2	1	0	1	1	1	1	3	1	0	1	0	3	800	2400	1	0
16	GUATEMALA	GUATEMALA	19	65	4	6	2	1	1	2/15/2022	TORTA DE CEMENTO	LADRILLO O BLOCK	LAMINA DE ZINC	3	1	2	99	99	2	2	2	1	1	0	0	1	0	1	0	1	4	1	1	1	0	1	0	1	1	6	1	0	95	0	3	80	160	1	0
17	GUATEMALA	GUATEMALA	20	63	11	5	3	1	1	2/15/2022	CERAMICO	LADRILLO O BLOCK	TERRAZA	5	1	2	99	99	2	2	2	2	99	99	99	99	99	99	99	1	3	0	2	1	1	0	1	1	1	5	1	0	1	0	3	80	160	1	0
18	GUATEMALA	PALENCIA	19	68	18	5	4	2	1	2/6/2022	TORTA DE CEMENTO	LADRILLO O BLOCK	TERRAZA	5	1	2	99	99	1	99	99	3	99	99	99	99	99	99	99	1	1	1	2	1	0	1	0	1	1	6	1	0	1	0	3	500	1500	1	0
19	GUATEMALA	PALENCIA	21	57.9	16	50	2	1	1	2/6/2022	CERAMICO	LADRILLO O BLOCK	TERRAZA	5	1	2	99	99	1	99	99	3	99	99	99	99	99	99	99	1	3	0	1	1	0	1	0	1	1	4	1	0	1	0	4	75	300	1	0
20	GUATEMALA	SAN JOSE PINULA	19	48	12	0	2	1	1	2/6/2022	TORTA DE CEMENTO	LADRILLO O BLOCK	LAMINA DE ZINC	3	1	2	99	99	2	2	2	1	1	1	0	1	0	0	0	1	5	0	1	1	1	1	0	0	1	2	0	0	2	0	3	500	1500	1	0
21	GUATEMALA	SAN JOSE PINULA	21	47	13	10	2	1	1	2/6/2022	LADRILLO DE CEMENTO	LADRILLO O BLOCK	LAMINA DE ZINC	3	1	2	99	99	2	2	2	1	1	1	0	0	0	1	0	1	5	1	1	1	0	1	0	0	1	3	1	0	90	0	3	110	330	1	0
22	GUATEMALA	SANTA CATARINA PINUL	21	52	15	0	2	1	1	2/6/2022	LADRILLO DE CEMENTO	LADRILLO O BLOCK	TERRAZA	5	1	2	99	99	1	99	99	3	99	99	99	99	99	99	99	1	1	1	2	1	0	1	0	0	1	10	0	0	1	0	3	400	1200	1	0
23	GUATEMALA	SANTA CATARINA PINUL	21	60	16	50	5	1	1	2/6/2022	TORTA DE CEMENTO	OTRO	LAMINA DE ZINC	3	1	2	99	99	1	99	99	3	99	99	99	99	99	99	99	1	1	0	2	1	0	1	0	0	1	3	1	0	2	0	3	467	1400	1	0
24	GUATEMALA	FRAIJANES	17	71	9	37	2	1	1	2/6/2022	TORTA DE CEMENTO	LADRILLO O BLOCK	LAMINA DE ZINC	3	1	2	99	99	2	2	2	1	1	0	0	1	0	0	0	2	NA	1	1	1	0	1	0	1	1	3	1	0	1	0	3	150	450	1	0
25	GUATEMALA	VILLA CANALES	23	62	15	35	3	1	1	2/5/2022	CERAMICO	LADRILLO O BLOCK	TERRAZA	5	1	2	99	99	2	2	2	1	1	1	0	1	0	0	0	1	1	NA	1	1	0	1	0	1	1	5	1	0	2	0	3	500	1500	1	0
26	GUATEMALA	VILLA CANALES	24	56.9	14	28	2	1	1	2/5/2022	TIERRA	OTRO	LAMINA DE ZINC	3	1	2	99	99	2	2	2	1	1	1	0	1	0	0	0	1	1	NA	1	1	0	1	0	1	1	6	1	0	90	0	3	80	240	0	0
27	GUATEMALA	AMATITLAN	22	65	12	0	2	1	1	2/8/2022	CERAMICO	LADRILLO O BLOCK	TERRAZA	5	1	2	99	99	1	99	99	3	99	99	99	99	99	99	99	1	1	1	2	1	0	1	0	0	1	3	1	0	2	0	2	200	400	1	0
28	GUATEMALA	AMATITLAN	22	64	12	43	2	1	1	2/8/2022	CERAMICO	LADRILLO O BLOCK	TERRAZA	5	1	2	99	99	2	2	2	1	1	1	0	1	0	0	0	1	3	1	1	1	0	1	0	0	1	8	0	0	2	0	3	240	720	1	0
29	SOLOLA	SAN JUAN LA LAGUNA	18	72	9	22	1	3	3	2/9/2022	TORTA DE CEMENTO	LADRILLO O BLOCK	LAMINA DE ZINC	3	1	2	99	99	2	1	2	2	99	99	99	99	99	99	99	2	NA	0	2	1	1	1	0	0	1	6	0	0	1	0	3	200	1200	1	0
30	SOLOLA	SAN JUAN LA LAGUNA	NA	NA	10	25	1	1	2	2/9/2022	TORTA DE CEMENTO	LADRILLO O BLOCK	LAMINA DE ZINC	3	1	2	99	99	1	99	99	3	99	99	99	99	99	99	99	1	3	0	2	1	0	1	1	1	1	7	1	0	2	0	3	300	1400	1	0
31	SOLOLA	SANTIAGO ATITLAN	16	74	7	30	3	1	3	2/10/2022	CERAMICO	LADRILLO O BLOCK	LAMINA DE ZINC	3	1	2	99	99	2	2	2	1	1	0	0	1	0	0	0	2	NA	0	2	1	0	1	1	1	1	3	1	0	3	0	2	200	1600	1	0
32	SOLOLA	SANTIAGO ATITLAN	19	62	8	58	2	3	3	2/10/2022	CERAMICO	LADRILLO O BLOCK	LAMINA DE ZINC	3	1	2	99	99	2	1	2	2	99	99	99	99	99	99	99	3	NA	NA	NA	2	0	1	1	1	1	10	1	0	2	0	2	65	130	1	0
33	SOLOLA	SAN LUCAS TOLIMAN	22	50	12	50	2	1	2	2/10/2022	TORTA DE CEMENTO	LADRILLO O BLOCK	LAMINA DE ZINC	3	1	2	99	99	2	2	2	3	99	99	99	99	99	99	99	1	4	0	1	2	0	1	0	0	1	5	1	0	1	0	3	500	1500	1	0
34	SOLOLA	SAN LUCAS TOLIMAN	22	55	14	35	2	2	2	2/10/2022	TORTA DE CEMENTO	LADRILLO O BLOCK	LAMINA DE ZINC	3	1	2	99	99	1	99	99	3	99	99	99	99	99	99	99	1	1	0	2	1	0	1	0	1	1	4	1	0	2	0	3	375	1700	1	0
35	SOLOLA	SAN ANTONIO PALOPO	20	69	15	40	2	1	1	2/10/2022	MADERA RUSTICA	MADERA RUSTICA	LAMINA DE ZINC	3	1	2	99	99	1	99	99	3	99	99	99	99	99	99	99	1	1	1	2	1	0	1	0	0	1	3	0	0	1	0	3	80	240	1	0
36	SOLOLA	SAN ANDRES SEMETABAJ	17	76.1	8	0	2	1	1	2/11/2022	TORTA DE CEMENTO	LADRILLO O BLOCK	OTRO	6	1	2	99	99	2	3	2	1	1	1	0	1	0	1	0	1	12	0	NA	1	0	1	0	1	1	5	1	0	2	0	3	350	1050	1	0
37	SOLOLA	PANAJACHEL	21	70	11	52	2	1	1	2/11/2022	CERAMICO	LADRILLO O BLOCK	TERRAZA	5	1	2	99	99	1	99	99	3	99	99	99	99	99	99	99	NA	NA	NA	2	1	0	1	0	1	1	10	1	0	1	0	3	240	720	1	0
38	SOLOLA	PANAJACHEL	18	88	15	15	2	1	1	2/11/2022	TORTA DE CEMENTO	LADRILLO O BLOCK	LAMINA DE ZINC	3	1	2	99	99	2	3	2	1	1	1	0	0	0	1	0	1	1	NA	1	1	0	1	0	1	1	8	1	0	2	0	3	270	810	1	0
39	SOLOLA	CONCEPCION	17	85	14	46	2	1	1	2/10/2022	CERAMICO	LADRILLO O BLOCK	TERRAZA	5	1	2	99	99	1	99	99	3	99	99	99	99	99	99	99	1	1	0	2	1	0	1	0	1	1	5	1	0	45	0	2	320	640	1	0
40	SOLOLA	CONCEPCION	14	95	16	2	3	1	1	2/10/2022	TORTA DE CEMENTO	LADRILLO O BLOCK	TERRAZA	5	1	2	99	99	2	1	2	2	99	99	99	99	99	99	99	1	3	1	2	1	0	1	0	1	1	5	1	0	1	0	3	175	520	1	0
41	SOLOLA	SOLOLA	15	69	9	35	1	1	1	2/10/2022	LADRILLO DE CEMENTO	LADRILLO O BLOCK	LAMINA DE ZINC	3	1	2	99	99	2	2	2	1	1	1	0	0	0	0	0	1	1	1	1	1	0	1	0	0	1	7	1	0	2	0	2	200	400	1	0
42	SOLOLA	SOLOLA	15	69	10	35	2	1	1	2/10/2022	TORTA DE CEMENTO	LADRILLO O BLOCK	TERRAZA	5	1	2	99	99	1	99	99	3	99	99	99	99	99	99	99	1	1	0	2	1	0	1	0	0	1	10	1	0	2	0	2	300	600	1	0
43	SOLOLA	STA CRUZ LA LAGUNA	17	83	9	39	4	1	1	2/11/2022	TORTA DE CEMENTO	OTRO	LAMINA DE ZINC	3	1	2	99	99	2	2	2	1	1	1	0	1	0	1	0	1	6	0	1	2	0	1	0	1	1	2	1	0	3	0	2	600	1200	1	0
44	SOLOLA	SAN MARCOS LA LAGUNA	17	85	8	50	2	1	2	2/8/2022	TORTA DE CEMENTO	BAHAREQUE/ADOBE	LAMINA DE ZINC	3	1	2	99	99	1	99	99	3	99	99	99	99	99	99	99	1	1	0	2	1	1	1	0	1	1	3	1	0	1	0	3	400	1200	1	0
45	SOLOLA	SAN MARCOS LA LAGUNA	18	81	10	5	3	1	2	2/8/2022	TORTA DE CEMENTO	LADRILLO O BLOCK	LAMINA DE ZINC	3	1	2	99	99	1	99	99	3	99	99	99	99	99	99	99	1	2	0	2	1	1	1	0	1	1	2	1	0	45	0	1	120	120	1	0
46	SOLOLA	SAN PABLO LA LAGUNA	NA	NA	11	48	2	2	3	2/8/2022	TORTA DE CEMENTO	LADRILLO O BLOCK	LAMINA DE ZINC	3	1	2	99	99	1	99	99	3	99	99	99	99	99	99	99	1	1	0	2	1	1	1	0	1	1	10	1	0	1	0	3	140	420	1	0
47	SOLOLA	SAN PABLO LA LAGUNA	20	78	12	35	3	1	3	2/8/2022	TORTA DE CEMENTO	LADRILLO O BLOCK	LAMINA DE ZINC	3	1	2	99	99	2	2	2	1	1	0	0	1	0	1	0	2	NA	0	1	1	0	1	0	1	1	4	1	0	90	0	2	120	720	1	0
48	SOLOLA	STA CATARINA PALOPO	21	63	13	48	4	1	1	2/10/2022	CERAMICO	LADRILLO O BLOCK	TERRAZA	5	1	2	99	99	2	3	2	1	1	1	0	1	0	1	0	1	5	NA	1	1	0	1	0	0	1	8	1	0	3	0	NA	NA	NA	1	0
49	SOLOLA	STA CATARINA PALOPO	18	83	17	17	3	1	1	2/10/2022	TORTA DE CEMENTO	OTRO	LAMINA DE ZINC	3	1	2	99	99	2	2	2	2	99	99	99	99	99	99	99	1	5	1	1	1	0	1	0	0	1	10	1	0	90	0	3	344	1032	1	0
50	SOLOLA	STA LUCIA UTATLAN	13	65	11	15	2	1	1	2/9/2022	TORTA DE CEMENTO	LADRILLO O BLOCK	LAMINA DE ZINC	3	1	2	99	99	1	99	99	3	99	99	99	99	99	99	99	1	1	0	2	1	0	1	0	1	1	5	1	0	1	0	2	400	800	1	0
51	SOLOLA	SAN JOSE CHACAYA	9	97	8	0	2	1	1	2/9/2022	LADRILLO DE CEMENTO	LADRILLO O BLOCK	TERRAZA	5	1	2	99	99	2	2	2	1	1	1	0	0	0	1	0	1	7	NA	1	1	0	1	0	1	1	4	1	0	1	0	3	340	1020	1	0
52	SOLOLA	SAN JOSE CHACAYA	12	79	9	34	2	1	2	2/9/2022	CERAMICO	LADRILLO O BLOCK	TERRAZA	5	1	2	99	99	2	1	2	1	1	1	0	1	1	1	0	1	1	NA	1	1	0	1	0	0	1	6	1	0	1	0	3	140	420	1	0
53	SUCHITEPEQUEZ	SAN FCO ZAPOTITLAN	30	51	12	30	2	2	1	2/12/2022	CERAMICO	LADRILLO O BLOCK	OTRO	6	1	2	99	99	1	99	99	3	99	99	99	99	99	99	99	1	3	1	1	2	1	1	0	1	1	5	1	0	1	0	3	75	150	1	0
54	SUCHITEPEQUEZ	SAN FCO ZAPOTITLAN	30	51	13	50	2	1	1	2/12/2022	TORTA DE CEMENTO	LADRILLO O BLOCK	LAMINA DE ZINC	3	1	2	99	99	2	1	2	3	99	99	99	99	99	99	99	1	1	1	2	1	0	1	1	0	1	7	0	0	2	0	2	150	300	1	0
55	SUCHITEPEQUEZ	ZUNILITO	21	74	7	10	2	1	1	2/12/2022	TIERRA	LADRILLO O BLOCK	LAMINA DE ZINC	3	1	2	99	99	1	99	99	3	99	99	99	99	99	99	99	1	1	1	2	1	0	1	1	1	1	4	1	0	1	0	3	150	300	1	0
56	SUCHITEPEQUEZ	ZUNILITO	22	73	8	5	1	1	1	2/12/2022	CERAMICO	LADRILLO O BLOCK	OTRO	6	1	2	99	99	2	3	NA	1	1	1	0	1	0	1	1	1	15	0	1	1	0	1	0	1	1	5	1	0	50	0	3	130	400	1	0
57	SUCHITEPEQUEZ	MAZATENANGO	29	53	10	10	2	1	1	2/12/2022	TORTA DE CEMENTO	LADRILLO O BLOCK	LAMINA DE ZINC	3	1	2	99	99	1	99	99	3	99	99	99	99	99	99	99	1	2	1	2	1	0	1	1	1	1	3	1	0	2	0	3	80	160	1	0
58	SUCHITEPEQUEZ	MAZATENANGO	31	51	11	13	1	1	1	2/12/2022	TORTA DE CEMENTO	LADRILLO O BLOCK	LAMINA DE ZINC	3	1	2	99	99	1	99	99	3	99	99	99	99	99	99	99	1	1	1	2	1	0	1	0	0	1	5	1	0	1	0	3	200	800	0	1
59	SUCHITEPEQUEZ	SAN LORENZO	31	42	11	30	2	1	1	2/14/2022	TORTA DE CEMENTO		OTRO	6	1	2	99	99	2	2	2	2	99	99	99	99	99	99	99	1	8	0	1	1	0	1	0	1	1	10	0	0	40	0	3	200	600	1	0
60	SUCHITEPEQUEZ	SAN LORENZO	32	41	12	12	1	1	1	2/15/2022	TORTA DE CEMENTO		LAMINA DE ZINC	3	1	2	99	99	1	99	99	3	99	99	99	99	99	99	99	1	1	1	2	1	0	1	0	0	1	7	1	0	45	0	2	175	350	1	0
61	SUCHITEPEQUEZ	SAN LORENZO	32	41	12	12	1	1	1	2/15/2022	TORTA DE CEMENTO		LAMINA DE ZINC	3	1	2	99	99	1	99	99	3	99	99	99	99	99	99	99	1	1	1	2	1	0	1	0	0	1	7	1	0	45	0	2	175	350	1	0
62	SUCHITEPEQUEZ	SAN GABRIEL	22	65	6	50	1	1	1	2/14/2022	LADRILLO DE BARRO	LADRILLO O BLOCK	TERRAZA	5	1	2	99	99	1	99	99	3	99	99	99	99	99	99	99	3	NA	NA	NA	1	1	1	0	1	1	4	1	0	1	0	3	350	700	1	0
63	SUCHITEPEQUEZ	SAN GABRIEL	24	61	7	35	1	1	1	2/14/2022	TORTA DE CEMENTO	LADRILLO O BLOCK	LAMINA DE ZINC	3	1	2	99	99	1	99	99	3	99	99	99	99	99	99	99	1	5	0	2	1	1	1	0	1	1	6	1	0	35	0	2	550	1100	1	0
64	SUCHITEPEQUEZ	SAN BERNARDINO	30	45	11	10	3	1	1	2/14/2022	TORTA DE CEMENTO	LADRILLO O BLOCK	LAMINA DE ZINC	3	1	2	99	99	1	99	99	3	99	99	99	99	99	99	99	1	2	0	2	1	0	1	0	1	1	20	1	0	2	0	1	365	365	1	0
65	SUCHITEPEQUEZ	SAN BERNARDINO	31	44	11	50	3	1	1	2/14/2022	TORTA DE CEMENTO	LADRILLO O BLOCK	LAMINA DE ZINC	3	1	2	99	99	1	99	99	3	99	99	99	99	99	99	99	1	1	0	2	1	1	1	0	1	1	5	1	0	2	0	3	175	450	1	0
66	SUCHITEPEQUEZ	SAN PABLO JOCOPILAS	29	51	10	30	3	1	1	2/13/2022	TORTA DE CEMENTO	LADRILLO O BLOCK	LAMINA DE ZINC	3	1	2	99	99	1	99	99	3	99	99	99	99	99	99	99	3	NA	NA	NA	1	0	1	0	0	1	7	1	0	1	0	2	200	400	1	0
67	SUCHITEPEQUEZ	SAN PABLO JOCOPILAS	31	45	11	35	3	1	1	2/13/2022	TORTA DE CEMENTO	LADRILLO O BLOCK	LAMINA DE ZINC	3	1	2	99	99	2	2	2	1	1	0	0	1	1	1	0	2	NA	1	1	1	0	1	1	1	1	4	1	0	45	0	2	120	240	1	0
68	SUCHITEPEQUEZ	SANTO TOMAS LA UNION	22	76	8	3	3	3	1	2/13/2022	TORTA DE CEMENTO	LADRILLO O BLOCK	TERRAZA	5	1	2	99	99	1	99	99	3	99	99	99	99	99	99	99	1	4	1	2	2	0	1	0	0	1	5	1	0	2	0	2	105	220	1	0
69	SUCHITEPEQUEZ	SANTO TOMAS LA UNION	24	69	8	47	2	1	1	2/13/2022	TORTA DE CEMENTO	LADRILLO O BLOCK	LAMINA DE ZINC	3	1	2	99	99	1	99	99	3	99	99	99	99	99	99	99	1	1	0	2	1	1	0	0	1	1	6	1	0	90	0	3	250	500	1	0
70	SUCHITEPEQUEZ	SANTO TOMAS LA UNION	24	69	8	47	2	1	1	2/13/2022	TORTA DE CEMENTO	LADRILLO O BLOCK	LAMINA DE ZINC	3	1	2	99	99	1	99	99	3	99	99	99	99	99	99	99	1	1	0	2	1	1	0	0	1	1	6	1	0	90	0	3	250	500	1	0
71	SUCHITEPEQUEZ	CHICACAO	32	39	13	40	3	1	1	2/14/2022	LADRILLO DE CEMENTO	LADRILLO O BLOCK	TERRAZA	5	1	2	99	99	2	2	2	1	1	1	1	0	0	0	0	1	1	NA	1	1	0	1	0	1	1	6	1	0	2	0	3	280	840	1	0
72	SUCHITEPEQUEZ	CHICACAO	32	40	14	45	2	1	1	2/14/2022	TORTA DE CEMENTO	LADRILLO O BLOCK	TERRAZA	5	1	1	1	5	3	3	2	2	99	99	99	99	99	99	99	NA	NA	NA	NA	1	0	1	1	0	1	3	1	0	40	0	2	210	420	1	0
73	SUCHITEPEQUEZ	SAN JOSE EL IDOLO	33	47	14	10	3	1	1	2/15/2022	TIERRA		LAMINA DE ZINC	3	1	2	99	99	2	3	2	1	1	1	0	0	0	0	0	1	8	0	1	1	0	1	0	1	1	6	1	0	1	0	3	150	450	1	0
74	SUCHITEPEQUEZ	SAN JOSE EL IDOLO	33	52	15	0	1	1	1	2/15/2022	TIERRA		LAMINA DE ZINC	3	1	2	99	99	1	99	99	3	99	99	99	99	99	99	99	1	1	0	2	1	0	1	0	1	1	5	1	0	25	0	2	150	300	1	0
75	SUCHITEPEQUEZ	RIO BRAVO	26	59	8	55	2	1	1	2/13/2022	TORTA DE CEMENTO	LADRILLO O BLOCK	LAMINA DE ZINC	3	1	2	99	99	1	99	99	3	99	99	99	99	99	99	99	1	1	NA	2	1	0	1	0	0	1	6	1	0	1	0	3	400	1200	1	0
76	SUCHITEPEQUEZ	RIO BRAVO	32	42	11	0	2	1	1	2/13/2022	CERAMICO	LADRILLO O BLOCK	TERRAZA	5	1	2	99	99	2	1	2	1	1	1	0	1	0	0	0	1	1	1	1	1	0	1	0	1	1	8	1	0	3	0	3	750	2250	1	0
77	SUCHITEPEQUEZ	SANTA BARBARA	30	51	16	21	1	1	1	2/13/2022	TORTA DE CEMENTO	LADRILLO O BLOCK	LAMINA DE ZINC	3	1	2	99	99	1	99	99	3	99	99	99	99	99	99	99	1	1	0	2	2	0	1	0	0	1	3	1	0	2	0	3	350	1050	1	0
78	SUCHITEPEQUEZ	SANTA BARBARA	30	55	16	50	2	1	1	2/13/2022	TORTA DE CEMENTO	LADRILLO O BLOCK	LAMINA DE ZINC	3	1	2	99	99	1	99	99	3	99	99	99	99	99	99	99	1	1	0	2	1	0	1	0	1	1	8	1	0	90	0	3	250	750	1	0
79	SUCHITEPEQUEZ	PATULUL	31	48	15	5	3	1	1	2/12/2022	TORTA DE CEMENTO	LADRILLO O BLOCK	LAMINA DE ZINC	3	1	2	99	99	1	99	99	3	99	99	99	99	99	99	99	1	1	0	2	1	0	1	0	0	1	6	1	0	1	0	3	320	960	1	0
80	SUCHITEPEQUEZ	PATULUL	31	46	14	25	1	1	1	2/12/2022	TORTA DE CEMENTO	LADRILLO O BLOCK	LAMINA DE ZINC	3	1	2	99	99	1	99	99	3	99	99	99	99	99	99	99	1	1	0	2	2	0	1	0	1	1	3	1	0	25	0	2	162	325	1	0
81	IZABAL	EL ESTOR	22	100	8	30	1	1	1	2/8/2022	TORTA DE CEMENTO	LADRILLO O BLOCK	LAMINA DE ZINC	3	1	2	99	99	1	99	99	3	99	99	99	99	99	99	99	1	6	1	2	1	0	1	0	1	1	NA	1	0	30	0	2	40	80	1	0
82	IZABAL	EL ESTOR	22	100	9	7	2	1	1	2/8/2022	TIERRA	OTRO	LAMINA DE ZINC	3	1	2	99	99	1	99	99	3	99	99	99	99	99	99	99	1	1	1	2	1	0	1	0	1	1	5	1	0	20	0	3	60	180	1	0
83	IZABAL	EL ESTOR	22	100	9	40	2	1	1	2/8/2022	TIERRA	MADERA CEPILLADA	LAMINA DE ZINC	3	1	2	99	99	1	99	99	3	99	99	99	99	99	99	99	1	1	1	2	1	0	1	0	1	1	7	1	0	1	0	3	45	135	1	0
84	IZABAL	EL ESTOR	22	100	10	26	3	1	1	2/8/2022	TORTA DE CEMENTO	CAXXA/TANIL/BAMBU	LAMINA DE ZINC	3	1	1	1	99	NA	3	1	1	1	1	0	1	1	1	1	3	NA	NA	NA	1	0	1	0	1	1	4	1	0	1	0	3	150	450	1	0
85	IZABAL	EL ESTOR	23	100	11	20	5	1	1	2/8/2022	TIERRA	CAXXA/TANIL/BAMBU	LAMINA DE ZINC	3	1	2	99	99	2	3	2	1	1	1	0	1	1	1	0	2	NA	0	1	1	0	1	0	1	1	5	1	0	1	0	5	600	1800	1	0
86	IZABAL	LOS AMATES	23	98	9	20	1	1	1	2/11/2022	TIERRA	CAXXA/TANIL/BAMBU	LAMINA DE ZINC	3	1	2	99	99	1	99	99	3	99	99	99	99	99	99	99	1	1	1	2	1	0	1	0	1	1	6	1	0	45	0	2	120	240	0	0
87	IZABAL	LOS AMATES	24	96	10	3	3	1	1	2/11/2022	TORTA DE CEMENTO	LADRILLO O BLOCK	LAMINA DE ZINC	3	1	2	99	99	2	1	2	1	1	1	0	1	1	0	0	1	3	1	1	1	0	1	0	1	1	8	1	0	30	0	1	400	400	1	0
88	IZABAL	LOS AMATES	25	92	11	7	2	1	1	2/11/2022	TIERRA	MADERA RUSTICA	LAMINA DE ZINC	3	1	2	99	99	1	99	99	3	99	99	99	99	99	99	99	1	1	NA	2	1	0	1	0	1	1	8	1	0	30	0	3	80	240	1	0
89	IZABAL	LOS AMATES	26	88	11	35	2	1	1	2/11/2022	TORTA DE CEMENTO	LADRILLO O BLOCK	LAMINA DE ZINC	3	1	2	99	99	2	1	2	1	0	1	0	1	0	1	0	1	1	1	1	1	0	1	0	1	1	1	1	0	90	0	2	300	600	0	0
90	IZABAL	LOS AMATES	28	78	14	1	2	1	1	2/11/2022	TIERRA	MADERA RUSTICA	LAMINA DE ZINC	3	1	2	99	99	2	1	2	1	1	1	0	1	1	0	0	1	1	1	1	1	0	1	0	1	1	7	1	0	3	0	2	405	810	1	0
91	IZABAL	LOS AMATES	28	78	15	22	4	1	1	2/11/2022	TORTA DE CEMENTO	LADRILLO O BLOCK	LAMINA DE ZINC	3	1	2	99	99	2	99	2	1	1	1	0	0	1	1	0	1	8	1	1	1	0	1	0	1	1	2	1	0	90	0	2	600	1200	0	0
92	IZABAL	MORALES	20	100	8	7	3	1	1	2/10/2022	CERAMICO	LADRILLO O BLOCK	TERRAZA	5	1	2	99	99	2	1	2	1	1	1	0	1	0	1	0	1	2	1	2	1	0	1	0	1	1	5	1	0	2	0	2	460	960	1	0
93	IZABAL	MORALES	22	99	10	5	2	1	1	2/10/2022	TORTA DE CEMENTO	LADRILLO O BLOCK	LAMINA DE ZINC	3	1	2	99	99	2	3	2	1	1	1	0	1	1	1	1	1	8	1	1	1	0	1	0	1	1	5	1	0	90	0	1	1050	1050	1	0
94	IZABAL	MORALES	23	94	10	37	2	1	1	2/10/2022	TIERRA	MADERA RUSTICA	LAMINA DE ZINC	3	1	2	99	99	1	99	99	3	99	99	99	99	99	99	99	1	1	1	2	1	0	1	0	1	1	4	1	0	90	0	1	600	600	1	0
95	IZABAL	MORALES	25	87	11	40	2	1	1	2/10/2022	TORTA DE CEMENTO	LADRILLO O BLOCK	LAMINA DE ZINC	3	1	2	99	99	2	1	2	1	1	1	0	1	1	1	0	1	2	1	1	1	0	1	0	1	1	NA	1	0	2	0	2	300	600	1	0
96	IZABAL	MORALES	26	81	12	41	3	1	1	2/10/2022	TORTA DE CEMENTO	LADRILLO O BLOCK	LAMINA DE ZINC	3	1	2	99	99	2	2	2	1	1	1	0	1	1	1	0	1	1	0	1	1	0	1	0	1	1	7	1	0	1	0	2	400	800	1	0
97	IZABAL	MORALES	27	75	13	56	4	1	1	2/10/2022	TORTA DE CEMENTO	LADRILLO O BLOCK	LAMINA DE ZINC	3	1	2	99	99	1	99	99	3	99	99	99	99	99	99	99	1	1	1	2	1	0	1	0	1	1	3	1	0	2	0	1	3000	3000	1	0
98	IZABAL	MORALES	27	72	15	7	2	1	1	2/10/2022	TORTA DE CEMENTO	LADRILLO O BLOCK	LAMINA DE ZINC	3	1	2	99	99	1	99	99	3	99	99	99	99	99	99	99	1	1	1	1	1	0	1	0	1	1	5	1	0	1	0	1	300	300	1	0
99	IZABAL	MORALES	27	73	15	44	2	1	1	2/10/2022	TIERRA	MADERA RUSTICA	LAMINA DE ZINC	3	1	2	99	99	1	99	99	3	99	99	99	99	99	99	99	1	1	1	2	1	0	1	0	0	1	5	1	0	1	0	2	160	320	1	0
100	IZABAL	PUERTO BARRIOS	23	84	8	40	4	1	1	2/9/2022	TIERRA	MADERA RUSTICA	LAMINA DE ZINC	3	1	2	99	99	2	2	2	1	1	1	0	1	0	1	0	1	1	1	1	1	0	1	0	1	1	6	1	0	90	0	1	600	600	1	0
101	IZABAL	PUERTO BARRIOS	23	83	9	20	5	1	1	2/9/2022	TIERRA	MADERA RUSTICA	LAMINA DE ZINC	3	1	2	99	99	2	2	2	1	1	1	0	1	0	0	0	1	5	1	1	1	0	1	0	1	1	5	1	0	90	0	3	75	225	1	0
102	IZABAL	PUERTO BARRIOS	24	73	10	40	2	1	1	2/9/2022	TIERRA	MADERA RUSTICA	LAMINA DE ZINC	3	1	2	99	99	1	99	99	3	99	99	99	99	99	99	99	1	1	1	2	1	0	1	0	1	1	6	1	0	30	0	2	285	570	1	0
103	IZABAL	PUERTO BARRIOS	25	75	11	40	2	1	1	2/9/2022	TIERRA	MADERA RUSTICA	LAMINA DE ZINC	3	1	2	99	99	1	99	99	3	99	99	99	99	99	99	99	1	1	1	2	1	0	1	0	1	1	5	1	0	30	0	1	400	400	1	0
104	IZABAL	PUERTO BARRIOS	25	75	11	40	2	1	1	2/9/2022	TIERRA	MADERA RUSTICA	LAMINA DE ZINC	3	1	2	99	99	1	99	99	3	99	99	99	99	99	99	99	1	1	1	2	1	0	1	0	1	1	5	1	0	30	0	1	400	400	1	0
105	IZABAL	PUERTO BARRIOS	26	73	13	0	3	1	1	2/9/2022	TIERRA	MADERA CEPILLADA	LAMINA DE ZINC	3	1	2	99	99	1	99	99	3	99	99	99	99	99	99	99	1	1	NA	2	1	0	1	0	1	1	10	1	0	1	0	2	560	1120	1	0
106	IZABAL	PUERTO BARRIOS	26	73	13	56	1	1	1	2/9/2022	TIERRA	MADERA RUSTICA	LAMINA DE ZINC	3	1	2	99	99	2	1	2	1	1	1	0	1	0	1	0	1	3	1	1	1	0	1	0	1	1	4	1	0	2	0	1	200	200	1	0
107	IZABAL	PUERTO BARRIOS	25	68	15	30	2	1	1	2/9/2022	TORTA DE CEMENTO	LADRILLO O BLOCK	LAMINA DE ZINC	3	1	2	99	99	2	2	2	1	0	1	0	1	0	1	0	1	6	1	1	2	0	1	0	1	1	6	1	0	2	0	1	240	240	0	0
108	ZACAPA	GUALAN	26	85	10	15	1	1	1	2/12/2022	TORTA DE CEMENTO	MADERA RUSTICA	LAMINA DE ZINC	3	1	2	99	99	2	2	2	1	1	0	0	1	0	0	0	1	1	1	1	1	0	1	0	1	1	4	1	0	30	0	2	100	200	1	0
109	ZACAPA	GUALAN	28	78	11	2	1	1	1	2/12/2022	TORTA DE CEMENTO	LADRILLO O BLOCK	TEJA DE BARRO	2	1	2	99	99	2	2	2	1	1	1	0	1	0	0	0	1	3	1	1	1	0	1	0	1	1	6	1	0	30	0	2	150	300	1	0
110	ZACAPA	GUALAN	30	65	15	2	2	1	1	2/12/2022	TORTA DE CEMENTO	MADERA CEPILLADA	LAMINA DE ZINC	3	1	2	99	99	1	99	99	3	99	99	99	99	99	99	99	1	1	1	1	1	0	1	0	1	1	6	1	0	2	0	2	412	824	1	0
111	ZACAPA	GUALAN	30	68	12	36	1	1	1	2/12/2022	LADRILLO DE BARRO	LADRILLO O BLOCK	TERRAZA	5	1	2	99	99	1	99	99	3	99	99	99	99	99	99	99	1	1	1	2	1	0	1	0	1	1	3	1	0	1	0	3	80	240	1	0
112	ZACAPA	GUALAN	30	69	15	48	3	1	1	2/12/2022	TORTA DE CEMENTO	LADRILLO O BLOCK	LAMINA DE ZINC	3	1	2	99	99	1	99	99	3	99	99	99	99	99	99	99	1	1	1	1	1	0	1	0	1	1	7	1	0	1	0	1	375	375	1	0
113	ZACAPA	ZACAPA	21	70	15	46	3	3	1	2/14/2022	CERAMICO	LADRILLO O BLOCK	LAMINA DE ZINC	3	1	2	99	99	2	2	2	1	1	1	0	1	0	1	0	1	1	1	1	1	0	1	0	1	1	7	1	0	45	0	2	525	1050	1	0
114	ZACAPA	ZACAPA	24	65	7	44	1	3	1	2/15/2022	TORTA DE CEMENTO	LADRILLO O BLOCK	LAMINA DE ZINC	3	1	2	99	99	2	99	2	1	1	1	0	1	0	0	0	1	3	1	1	1	0	1	0	1	1	NA	1	0	1	0	2	175	350	1	0
115	ZACAPA	ZACAPA	23	71	9	47	4	1	1	2/15/2022	TORTA DE CEMENTO	LADRILLO O BLOCK	LAMINA DE ZINC	3	1	2	99	99	2	99	NA	1	0	0	0	1	1	1	0	1	1	1	2	1	0	1	0	1	1	3	1	0	90	0	3	333	999	1	0
116	ZACAPA	ZACAPA	25	63	11	0	3	1	1	2/15/2022	TORTA DE CEMENTO	LADRILLO O BLOCK	TERRAZA	5	1	2	99	99	1	99	99	3	99	99	99	99	99	99	99	1	1	1	2	1	0	1	0	1	1	5	1	0	1	0	1	1050	1050	0	0
117	ZACAPA	RIO HONDO	22	100	7	39	5	1	1	2/13/2022	CERAMICO	LADRILLO O BLOCK	TERRAZA	5	1	2	99	99	2	99	2	1	1	1	0	1	0	1	0	1	1	1	1	1	0	1	0	1	1	2	1	0	1	0	3	240	720	1	0
118	ZACAPA	RIO HONDO	24	95	9	8	2	1	1	2/13/2022	TORTA DE CEMENTO	LADRILLO O BLOCK	LAMINA DE ZINC	3	1	2	99	99	2	3	2	1	1	1	0	1	0	1	0	1	8	1	1	1	0	1	0	1	1	3	0	0	1	0	3	200	600	1	0
119	ZACAPA	RIO HONDO	26	88	9	55	6	1	1	2/13/2022	TORTA DE CEMENTO	LADRILLO O BLOCK	LAMINA DE ZINC	3	1	2	99	99	2	2	NA	1	1	1	0	1	0	0	0	1	5	1	1	1	0	1	0	1	1	4	1	0	2	0	1	3000	3000	1	0
120	ZACAPA	RIO HONDO	26	86	10	14	1	1	1	2/13/2022	TORTA DE CEMENTO	LADRILLO O BLOCK	LAMINA DE ZINC	3	1	2	99	99	2	2	2	1	1	1	0	1	0	0	0	1	8	1	1	1	0	1	0	0	1	4	0	0	1	0	2	500	500	1	0
121	ZACAPA	ESTANZUELA	29	66	11	56	2	1	1	2/13/2022	TIERRA	MADERA RUSTICA	LAMINA DE ZINC	3	1	2	99	99	1	99	99	3	99	99	99	99	99	99	99	1	1	1	2	1	0	1	0	1	1	6	1	0	40	0	1	480	480	0	0
122	ZACAPA	ESTANZUELA	30	61	13	41	1	1	1	2/13/2022	TIERRA	MADERA RUSTICA	LAMINA DE ZINC	3	1	2	99	99	1	99	99	3	99	99	99	99	99	99	99	1	8	1	1	1	0	1	0	1	1	4	1	0	25	0	1	400	400	1	0
123	ZACAPA	ESTANZUELA	29	61	14	37	1	1	1	2/13/2022	TORTA DE CEMENTO	LADRILLO O BLOCK	LAMINA DE ZINC	3	1	2	99	99	2	2	2	1	1	1	0	1	0	0	0	1	3	1	1	1	0	1	0	1	1	5	1	0	90	0	1	300	300	1	0
124	ZACAPA	ESTANZUELA	20	95	7	50	3	1	1	2/14/2022	TORTA DE CEMENTO	LADRILLO O BLOCK	LAMINA DE ZINC	3	1	2	99	99	2	2	NA	1	1	1	0	1	0	0	0	1	7	1	1	1	0	1	0	1	1	9	1	0	30	0	1	500	500	1	0
125	ZACAPA	TECULUTAN	25	74	13	4	3	1	1	2/15/2022	TORTA DE CEMENTO	LADRILLO O BLOCK	LAMINA DE ZINC	3	1	2	99	99	1	99	99	3	99	99	99	99	99	99	99	1	1	1	2	1	0	1	0	1	1	4	1	0	30	0	3	90	270	1	0
126	ZACAPA	TECULUTAN	25	71	13	46	4	3	1	2/15/2022	TORTA DE CEMENTO	LADRILLO O BLOCK	LAMINA DE ZINC	3	1	2	99	99	2	2	2	1	1	1	0	1	0	0	0	1	4	0	1	1	0	1	0	1	1	NA	1	0	90	0	1	1000	3000	1	0
127	ZACAPA	TECULUTAN	25	70	14	22	1	1	1	2/15/2022	TIERRA	MADERA RUSTICA	LAMINA DE ZINC	3	1	2	99	99	2	99	2	1	1	1	0	1	0	0	0	1	3	1	1	1	0	1	0	1	1	6	1	0	30	0	1	1000	1000	1	0
128	ZACAPA	TECULUTAN	25	72	15	6	1	1	1	2/14/2022	TORTA DE CEMENTO	LADRILLO O BLOCK	LAMINA DE ZINC	3	1	2	99	99	2	2	2	NA	1	1	0	1	0	0	0	1	3	1	1	1	0	1	0	1	1	8	1	0	1	0	3	200	600	1	0
129	ZACAPA	USUMATLAN	21	100	8	56	2	1	1	2/16/2022	TORTA DE CEMENTO	MADERA CEPILLADA	LAMINA DE ZINC	3	1	2	99	99	1	99	99	3	99	99	99	99	99	99	99	1	1	1	2	1	0	1	0	1	1	6	1	0	90	0	1	405	405	1	0
130	ZACAPA	USUMATLAN	22	97	9	22	3	1	1	2/16/2022	TORTA DE CEMENTO	LADRILLO O BLOCK	ASBESTO O DURALITA	4	1	2	99	99	1	99	99	3	99	99	99	99	99	99	99	1	1	1	1	1	0	1	0	1	1	6	1	0	1	0	1	700	700	1	0
131	ZACAPA	USUMATLAN	24	85	10	31	2	1	1	2/16/2022	TIERRA	MADERA RUSTICA	LAMINA DE ZINC	3	1	2	99	99	1	99	99	3	99	99	99	99	99	99	99	1	1	1	1	1	0	1	0	1	1	5	1	0	1	0	1	380	380	1	0
132	ZACAPA	USUMATLAN	25	80	10	59	2	1	1	2/16/2022	TIERRA	MADERA RUSTICA	LAMINA DE ZINC	3	1	2	99	99	2	2	2	1	1	0	0	1	0	1	0	1	7	1	2	1	0	1	0	1	1	NA	1	0	90	0	1	810	810	1	0
133	ZACAPA	SAN JORGE	20	93	8	50	2	1	1	2/14/2022	CERAMICO	LADRILLO O BLOCK	TERRAZA	5	1	2	99	99	2	2	NA	1	1	1	0	1	0	0	0	1	5	1	1	1	0	1	0	1	1	4	1	0	40	0	4	375	1500	1	0
134	ZACAPA	SAN JORGE	22	86	10	43	3	1	1	2/14/2022	TORTA DE CEMENTO	LADRILLO O BLOCK	TERRAZA	5	5	2	99	99	2	1	2	1	0	1	0	1	0	0	0	1	2	1	1	1	0	1	0	1	1	4	1	0	2	0	3	350	1050	1	0
135	ZACAPA	SAN JORGE	23	81	11	25	2	1	1	2/14/2022	TORTA DE CEMENTO	LADRILLO O BLOCK	LAMINA DE ZINC	3	1	2	99	99	2	1	NA	1	1	1	0	1	1	0	0	1	2	1	1	2	0	1	0	1	1	10	1	0	1	0	2	200	400	1	0
136	SOLOLA	SANTIAGO ATITLAN	18	66	8	0	1	1	3	2/10/2022	CERAMICO	LADRILLO O BLOCK	LAMINA DE ZINC	3	1	2	99	99	1	99	99	3	99	99	99	99	99	99	99	1	5	0	1	1	1	1	1	1	1	3	1	0	1	0	3	100	300	1	0
137	SOLOLA	SANTIAGO ATITLAN	21	51	10	10	1	1	3	2/10/2022	CERAMICO	LADRILLO O BLOCK	LAMINA DE ZINC	3	1	2	99	99	1	99	99	3	99	99	99	99	99	99	99	3	NA	NA	NA	1	1	1	1	1	1	3	1	0	1	0	1	200	200	1	0
138	SOLOLA	SAN ANDRES SEMETABAJ	18	77	9	30	1	1	2	2/11/2022	TORTA DE CEMENTO	LADRILLO O BLOCK	TERRAZA	5	1	2	99	99	1	99	99	3	99	99	99	99	99	99	99	1	1	1	2	1	0	1	0	1	1	3	1	0	3	0	3	90	180	1	0
139	SUCHITEPEQUEZ	SAN ANTONIO SUCHI	27	54	8	25	2	1	1	2/14/2022	TIERRA	LADRILLO O BLOCK	LAMINA DE ZINC	3	1	2	99	99	1	99	99	3	99	99	99	99	99	99	99	1	1	0	2	1	0	1	0	1	1	7	1	0	3	0	3	240	480	1	0
140	SOLOLA	SAN ANDRES SEMETABAJ	16	100	17	17	2	1	1	2/11/2022	CERAMICO	LADRILLO O BLOCK	TERRAZA	5	1	2	99	99	2	2	2	3	99	99	99	99	99	99	99	1	6	0	1	1	0	1	0	1	1	15	1	0	2	0	3	416	1248	1	0
141	SUCHITEPEQUEZ	MAZATENANGO	27	63	18	5	2	1	1	2/14/2022	TORTA DE CEMENTO		LAMINA DE ZINC	3	1	2	99	99	1	99	99	3	99	99	99	99	99	99	99	1	1	0	2	1	0	1	0	1	1	8	1	0	1	0	2	250	500	1	0
[truncated: 63 more columns]
